# Supplementary material for: Impact of moderate to severe obstructive sleep apnea on the cognition in idiopathic pulmonary fibrosis
Source: PLoS One. 2019 Feb 1;14(2):e0211455. doi: 10.1371/journal.pone.0211455 (PMC6358087; doi:10.1371/journal.pone.0211455)
Supplement: S2 File — (XLSX) [file pone.0211455.s002.xlsx]

## Sheet: Controls and COPD patients
No		Patient	Age	Height (cm)	Weight (kg)	BMI	FVC L	FVC %	FEV1 L	FEV1 %	FEV1/FVC	Dlco %			Education	Trails	Cube	Clock	Naming	Memory	Digit spam	Letter A	Serial 7	Sentence rep	Fluency	Abstraction	Orientation	MOCA score
Controls
1		ST	45	177	96	30.6425	4.33	84	3.61	89	83.3718				1	1	1	3	3	3	2	1	2	2	1	1	6	27
2		LG	61	176	86	27.7634	4.44	96	4.45	92	100.225				1	1	1	3	3	3	1	1	2	2	1	1	6	26
3		MM	58	176	106	34.22	4.76	88	4.67	90	98.1092				1	1	1	2	3	3	2	0	2	2	1	1	6	25
4		SV	59	174	77	25.4327	4.4	97	4.78	99	108.636				1	1	1	3	3	3	2	1	3	2	1	1	6	28
5		MI	53	180	74	22.8395	5.44	106	4.65	98	85.4779				1	1	1	2	3	4	2	1	3	2	1	1	6	28
6		VI	51	174	78	25.763	4.4	93	4.56	99	103.636				1	0	1	2	3	4	1	1	3	2	1	2	6	27
7		CL	50	183	98	29.2633	4.7	90	4.63	94	98.5106				1	1	1	2	3	4	1	1	3	2	1	2	6	28
8		RI	63	183	84	25.0829	5.81	116	4.05	107	69.7074				1	1	1	2	3	3	2	1	3	2	1	2	6	28
9		GB	57	175	80	26.1224	4.57	98	4.92	102	107.659				1	1	1	2	3	3	2	1	3	2	1	2	6	28
10		BT	68	174	91	30.0568	4.05	95	3.75	90	92.5926				1	1	1	3	3	3	1	1	2	2	1	2	6	27
11		SC	62	174	84	27.7447	3.74	96	3.54	90	94.6524				1	1	1	2	3	3	1	1	2	2	1	1	6	25
12		LI	64	176	85	27.4406	4.33	98	4.27	92	98.6143				1	1	1	2	3	4	1	1	2	2	1	2	6	27
13		UL	68	178	86	27.143	2.3	87	3.23	94	140.435				1	1	1	2	3	3	1	1	3	2	1	1	6	26
14		TD	72	162	78	29.7211	3.7	99	3.54	95	95.6757				1	1	1	3	3	4	1	1	2	2	1	2	6	28
15		EF	68	179	77	24.0317	3.56	94	3.21	97	90.1685				1	1	1	2	3	3	1	1	3	2	1	2	6	27
16		GU	58	181	68	20.7564	4.5	97	4.5	98	100				1	1	1	2	3	3	1	1	2	2	1	2	6	26
17		ST	64	169	86	30.111	3.4	98	3.1	103	91.1765				1	1	1	3	3	3	1	1	3	2	1	2	6	28
COPD GOLD 4 patients
1		VS	52	164	74	27.5134	1.82	44	0.84	26	46.1538	55			1	1	1	2	3	2	1	1	2	1	1	1	5	22
2		AG	60	170	77	26.6436	1.13	26	0.6	19	53.0973	58			1	0	0	2	3	2	2	0	2	1	0	0	5	18
3		IC	72	173	63	21.0498	1.53	38	0.6	20	39.2157	49			1	1	1	2	3	1	1	1	2	1	1	1	5	21
4		CG	65	170	85	29.4118	1.78	43	0.61	20	34.2697	44			1	1	1	3	3	3	1	1	1	1	1	0	5	22
5		ZN	63	185	90	26.2966	2.8	54	1.04	27	37.1429	46			1	1	1	2	3	2	0	1	2	1	0	1	6	21
6		BG	59	171	76	25.9909	2.39	55	0.94	28	39.3305	54			1	0	0	2	3	1	1	1	2	1	0	0	6	18
7		GG	69	176	75	24.2123	1.16	27	0.67	21	57.7586	53			1	1	0	2	3	2	1	0	2	1	0	0	5	18
8		GA	57	175	75	24.4898	2.32	50	1.02	29	43.9655	71			1	0	0	2	3	2	2	0	2	1	0	0	6	19
9		BM	60	186	77	22.2569	0.98	18	0.63	16	64.2857	63			1	1	1	2	3	2	2	1	1	2	1	1	6	24
10		AC	66	163	75	28.2284	1.75	48	0.65	24	37.1429	51			1	1	1	3	3	1	1	1	1	2	1	1	6	23
11		MI	63	176	120	38.7397	2.49	55	0.98	29	39.3574	52			1	0	0	2	3	1	2	1	3	0	1	0	6	20
12		IP	53	183	96	28.6661	3.77	71	1.08	26	28.6472	46			1	1	0	2	3	3	2	1	3	2	0	0	6	24
13		MC	65	174	55	18.1662	2.05	47	0.48	15	23.4146	54			1	0	0	3	3	2	1	0	3	2	1	0	3	19
14		PI	51	168	94	33.305	3.18	72	0.96	28	30.1887	59			1	1	0	1	3	3	1	1	3	2	0	1	4	21
15		VG	66	165	65	23.8751	1.65	44	0.83	29	50.303	64			1	0	1	1	3	0	1	0	3	0	0	0	6	16
16		WS	68	173	88	29.4029	2.07	54	0.99	28	47.8261	55			1	1	1	2	3	0	2	1	3	2	0	0	6	22
17		FA	59	165	72	26.4463	2.77	70	0.9	30	32.491	47			1	0	1	2	3	2	1	1	3	1	0	0	6	21
18		MS	61	165	105	38.5675	2.22	57	0.78	26	35.1351	56			1	1	1	2	3	3	1	1	3	1	0	1	6	24
19		CL	68	199	106	26.767	3.3	55	1.32	30	40	45			1	0	0	2	3	1	2	1	3	1	1	2	6	23
20		DF	56	170	48	16.609	1.27	29	0.53	16	41.7323	68			1	0	1	2	3	0	2	1	3	1	0	0	3	17
21		MM	52	172	54	18.2531	3.39	73	0.9	25	26.5487	65			1	0	1	1	3	0	2	0	3	0	0	2	5	18
22		SA	44	183	92	27.4717	3.24	58	1.09	25	33.642	68			1	1	0	3	3	2	1	0	2	1	0	2	6	22
23		VI	61	162	86	32.7694	1.48	40	0.5	18	33.7838	55			1	1	1	3	3	0	2	0	1	1	1	2	6	22
24		LV	49	172	75	25.3515	1.87	40	0.75	20	40.107	48			1	0	1	2	3	0	2	0	3	0	0	1	6	19
25		WM	60	174	67	22.1297	2.27	50	0.54	16	23.7885	59			1	1	1	1	3	3	2	0	2	2	0	2	6	24
26		TI	53	167	73	26.1752	2.36	55	0.67	20	28.3898	55			1	0	0	3	3	4	2	0	3	0	1	2	6	25
27		CA	54	175	62	20.2449	3.13	66	0.92	25	29.393	50			1	0	1	1	3	1	1	1	2	0	1	0	6	18
28		IM	53	170	59	20.4152	2.07	16	0.6	17	28.9855	45			1	1	1	1	3	1	2	1	2	2	1	2	6	24
29		SD	69	178	96	30.2992	2.25	50	1.12	34	49.7778	43			1	1	1	1	3	2	2	0	3	1	1	2	6	24
30		SC	62	185	50	14.6092	3.07	59	0.92	23	29.9674	48			1	0	1	1	3	1	2	0	3	1	1	0	6	20
																												20.9667
